# Supplementary material for: Specific Multiomic Profiling in Aortic Stenosis in Bicuspid Aortic Valve Disease
Source: Biomedicines. 2024 Feb 6;12(2):380. doi: 10.3390/biomedicines12020380 (PMC10887224; doi:10.3390/biomedicines12020380)
Supplement: Supplementary file 1 [file biomedicines-12-00380-s001.zip]

Archive with 1 entries (1 files):
- biomedicines-2835547-supplementary.xlsx
