# Supplementary material for: Specific Multiomic Profiling in Aortic Stenosis in Bicuspid Aortic Valve Disease
Source: Biomedicines. 2024 Feb 6;12(2):380. doi: 10.3390/biomedicines12020380 (PMC10887224; doi:10.3390/biomedicines12020380)
Supplement: Supplementary file 1 [file biomedicines-12-00380-s001.zip › biomedicines-2835547-supplementary.xlsx]

## Sheet: Hoja1
	baseMean	log2FoldChange	lfcSE	stat	pvalue	padj
ENSG00000127184|COX7C	20.4379	21.8681	2.99219	7.30837	2.70405e-13	3.31786e-10
ENSG00000271687|MTND5P10	41.8214	-2.5707	0.479658	-5.35944	8.34815e-08	5.12159e-05
ENSG00000143226|FCGR2A	16429.2	14.6158	2.95632	4.9439	7.65765e-07	0.000313198
ENSG00000270066|SCARNA2	963.703	-1.05217	0.253155	-4.15621	3.23569e-05	0.00992547
ENSG00000276027|RNU12	13.8946	5.3364	1.41507	3.77111	0.000162526	0.0398838
ENSG00000279192|PWAR5	19.1559	7.18522	2.05494	3.49655	0.000471309	0.0963826
ENSG00000241781|AL161626,1	37.9957	-3.15109	0.929835	-3.38886	0.000701827	0.12302
ENSG00000277947|SNORD3D	44.7062	-2.57049	0.774524	-3.3188	0.000904043	0.138658
ENSG00000200983|SNORA3A	166.693	-1.19559	0.381247	-3.136	0.00171268	0.218879
ENSG00000201302|SNORA65	159.718	-1.73164	0.554294	-3.12404	0.00178385	0.218879
ENSG00000201129|SNORA58	74.2724	-2.03445	0.660978	-3.07794	0.00208436	0.232501
ENSG00000269028|MTRNR2L12	7079.14	-0.886581	0.295557	-2.99969	0.00270255	0.276335
ENSG00000202529|SNORD18B	1511.84	-0.830253	0.28394	-2.92405	0.00345511	0.326109
ENSG00000270704|RP11-701H24,5	61.6612	8.34925	2.97313	2.80823	0.00498144	0.411756
ENSG00000202363|SNORA62	94.0331	-1.33411	0.477045	-2.79662	0.005164	0.411756
ENSG00000200084|SNORD68	351071	-0.810855	0.292947	-2.76792	0.0056415	0.411756
ENSG00000200741|RNA5SP161	18.854	-1.22358	0.442639	-2.76428	0.00570486	0.411756
ENSG00000231501|MTND4LP1	57.1789	-1.75825	0.645011	-2.72593	0.00641215	0.437095
ENSG00000280884|AC091053,1	32.0498	-1.50893	0.559915	-2.69494	0.00704023	0.454651
ENSG00000248527|MTATP6P1	3018.54	-1.63297	0.618042	-2.64216	0.00823794	0.505398
ENSG00000198763|MT-ND2	8419.15	-1.5167	0.581371	-2.60883	0.00908517	0.518058
ENSG00000212607|SNORA3B	152.674	-1.1343	0.436059	-2.60124	0.00928874	0.518058
ENSG00000198695|MT-ND6	4605.65	-1.3498	0.525932	-2.5665	0.0102731	0.54805
ENSG00000225630|MTND2P28	4300.19	-1.38393	0.547863	-2.52605	0.0115353	0.566895
ENSG00000281454|AC099314,1	617.246	-1.32761	0.525665	-2.52559	0.0115504	0.566895
ENSG00000140836|ZFHX3	28.5661	1.38471	0.55916	2.47641	0.0132712	0.600335
ENSG00000198868|MTND4LP30	125.509	-1.57851	0.641176	-2.46189	0.0138206	0.600335
ENSG00000198727|MT-CYB	9020.62	-1.45295	0.595119	-2.44144	0.0146287	0.600335
ENSG00000211459|MT-RNR1	23974.1	-0.633823	0.2597	-2.44059	0.0146632	0.600335
ENSG00000198899|MT-ATP6	5419.85	-1.49619	0.614034	-2.43665	0.014824	0.600335
ENSG00000259001|RPPH1	26094.2	-0.477043	0.196447	-2.42836	0.0151674	0.600335
ENSG00000282024|RP3-467D16,3	6.27362	-7.21972	2.98977	-2.4148	0.0157437	0.602433
ENSG00000251791|SCARNA6	502.711	-0.630081	0.262163	-2.40339	0.0162437	0.602433
ENSG00000252866|RNA5SP243	510.779	-1.41671	0.591924	-2.39339	0.0166933	0.602433
ENSG00000249192|MTND3P25	30.2097	-1.71205	0.724834	-2.36199	0.0181774	0.637246
ENSG00000229344|MTCO2P12	1271.95	-1.23064	0.526615	-2.33689	0.0194448	0.637386
ENSG00000198786|MT-ND5	13714.7	-1.32773	0.568338	-2.33616	0.019483	0.637386
ENSG00000225972|MTND1P23	999.377	-1.34214	0.575714	-2.33126	0.0197398	0.637386
ENSG00000198886|MT-ND4	13650.4	-1.3689	0.591054	-2.31603	0.0205569	0.63955
ENSG00000198840|MT-ND3	4343.64	-1.38726	0.601843	-2.30502	0.0211654	0.63955
ENSG00000212907|MT-ND4L	1863.78	-1.327	0.57661	-2.30137	0.0213704	0.63955
ENSG00000198712|MT-CO2	3980.4	-1.20898	0.528276	-2.28853	0.0221067	0.645727
ENSG00000251544|MTND5P12	55.2517	-1.63796	0.719802	-2.27557	0.0228717	0.645727
ENSG00000198888|MT-ND1	8452.61	-1.23811	0.545434	-2.26995	0.0232108	0.645727
ENSG00000251896|SNORD116-27	797.531	0.862399	0.381213	2.26225	0.0236819	0.645727
ENSG00000228253|MT-ATP8	2259.9	-1.31494	0.586168	-2.24328	0.0248789	0.663617
ENSG00000270225|MTCO2P22	29.391	-1.4375	0.650982	-2.2082	0.0272307	0.682463
ENSG00000206702|RNU1-11P	38.4797	-0.833326	0.377475	-2.20763	0.0272699	0.682463
ENSG00000273544|SNORA44	341.201	0.889427	0.406058	2.19039	0.0284958	0.682463
ENSG00000207088|SNORA7B	5891.9	0.882991	0.403848	2.18645	0.028783	0.682463
ENSG00000275994|SNORA24	61.562	1.01706	0.465326	2.1857	0.0288375	0.682463
ENSG00000281859|SNORD38B	242.542	-2.19478	1.00469	-2.18454	0.0289226	0.682463
ENSG00000249119|MTND6P4	535.441	-1.25901	0.584652	-2.15343	0.031285	0.694065
ENSG00000139329|LUM	245.216	1.09106	0.506731	2.15314	0.0313079	0.694065
ENSG00000055070|SZRD1	3.35403	-6.441	2.99647	-2.14953	0.0315926	0.694065
ENSG00000270022|RNU12	40.833	-0.822274	0.38415	-2.1405	0.0323141	0.694065
ENSG00000200615|Y_RNA	53.4039	0.934743	0.43747	2.1367	0.0326223	0.694065
ENSG00000123384|LRP1	282.828	0.816073	0.382339	2.13442	0.0328083	0.694065
ENSG00000198938|MT-CO3	3491.92	-1.14127	0.540369	-2.11202	0.0346847	0.721323
ENSG00000198804|MT-CO1	8046.05	-1.07374	0.518079	-2.07254	0.0382154	0.765392
ENSG00000198744|MTCO3P12	1317.29	-1.16187	0.562279	-2.06635	0.0387952	0.765392
ENSG00000091986|CCDC80	145.23	1.19672	0.579928	2.06356	0.0390592	0.765392
ENSG00000232956|SNHG15	21.7651	3.32275	1.61413	2.05854	0.0395387	0.765392
ENSG00000275143|SCARNA16	235.573	-1.01469	0.493875	-2.05455	0.0399227	0.765392
ENSG00000221420|SNORA81	75.9292	-0.952094	0.46542	-2.04567	0.0407893	0.769977
ENSG00000210194|MT-TE	26667.6	-1.02877	0.505285	-2.03602	0.0417486	0.776145
ENSG00000248923|MTND5P11	807.294	-1.19782	0.593403	-2.01857	0.0435322	0.797225
ENSG00000238503|SNORD18	2.40892	-5.98965	3.0022	-1.99509	0.0460334	0.80046
ENSG00000240409|MTATP8P1	215.296	-1.28859	0.647755	-1.98932	0.0466656	0.80046
ENSG00000211895|IGHA1	13.8176	2.9358	1.47691	1.9878	0.0468342	0.80046
ENSG00000280554|snoU18	171.053	3.50018	1.76505	1.98305	0.0473621	0.80046
ENSG00000163399|ATP1A1	2.17711	-5.95195	3.0027	-1.9822	0.0474574	0.80046
ENSG00000238835|SCARNA18	11.5514	1.50133	0.758909	1.97827	0.0478984	0.80046
ENSG00000262902|MTCO1P40	208.847	-1.05119	0.533167	-1.9716	0.0486552	0.80046
ENSG00000229604|MTATP8P2	698.162	-0.894771	0.454528	-1.96857	0.0490024	0.80046
